# Supplementary material for: Molecular investigation of how drought stress affects chlorophyll metabolism and photosynthesis in leaves of C3 and C4 plant species: A transcriptome meta-analysis
Source: Heliyon. 2025 Jan 29;11(3):e42368. doi: 10.1016/j.heliyon.2025.e42368 (PMC11840503; doi:10.1016/j.heliyon.2025.e42368)
Supplement: Multimedia component 2 [file mmc2.xlsx]

## Sheet: Sheet1
Table S1. Differentially expressed genes involved in photosynthetic processes in wheat under drought stress.
pathway	Gene.stable.ID	fdr-pValue	Log Fold Change
antenna.proteins	TRAESCS7A02G227100	-2.93148	5.8e-71
	TRAESCS7B02G192500	-2.59507	1.73e-57
	TRAESCS7D02G227300	-3.00655	4.72e-68
	TRAESCS2A02G187200	-2.14098	2.285e-47
	TRAESCS2B02G220100	-2.06417	1.16e-54
	TRAESCS2D02G200700	-2.11539	1.875e-44
	TRAESCS6A02G159800	-3.2188	2.39e-116
	TRAESCS6B02G191500	-3.34836	1.125e-133
	TRAESCS6D02G152700	-2.77584	9.9e-80
	TRAESCS5A02G229300	-3.04063	2.16e-87
	TRAESCS5D02G238300	-2.89108	4.1e-84
	TRAESCS6B02G350500	-0.532907	0.00279571
	TRAESCS6D02G299200	-1.06114	0.00428716
	TRAESCS5A02G213000	-0.978509	0.00689194
	TRAESCS5B02G210800	-0.550847	0.00014153
	TRAESCS5D02G219100	-0.907425	0.004415
	TRAESCS1A02G306600	-5.65255	1.015e-235
	TRAESCS1A02G403300	-4.06339	2.305e-118
	TRAESCS1A02G403800	-6.86977	0
	TRAESCS1B02G317500	-4.21815	2.77e-256
	TRAESCS1B02G388200	-7.75521	0
	TRAESCS1B02G388300	-7.85148	2.145e-170
	TRAESCS1B02G388500	-6.26593	5.75e-169
	TRAESCS1B02G432700	-2.98349	3.64e-100
	TRAESCS1B02G433300	-6.58012	0
	TRAESCS1D02G306200	-3.53722	2.849e-177
	TRAESCS1D02G374900	-8.6624	2.835e-242
	TRAESCS1D02G375000	-8.70424	0
	TRAESCS1D02G375100	-8.67786	0
	TRAESCS1D02G411300	-2.76613	1.02e-74
	TRAESCS1D02G411600	-7.6876	0
	TRAESCS5A02G350600	-3.65573	1.23e-147
	TRAESCS5A02G454200	-6.09133	0
	TRAESCS5A02G454300	-4.86653	4.665e-223
	TRAESCS5B02G353200	-3.77989	1.78e-146
	TRAESCS5B02G462800	-8.48651	1.68e-245
	TRAESCS5B02G462900	-9.9389	2.005e-248
	TRAESCS5B02G463000	-6.16583	1.89e-275
	TRAESCS5B02G463100	-4.18011	1.37e-289
	TRAESCS5D02G357600	-3.59049	4.845e-172
	TRAESCS5D02G464700	-6.08515	0
	TRAESCS5D02G464800	-5.67809	0
	TRAESCS5D02G464900	-6.73157	0
	TRAESCS6A02G093700	-7.23813	0
	TRAESCS6A02G094200	-8.96635	1.375e-143
	TRAESCS6A02G094300	-8.69816	8.65e-167
	TRAESCS6A02G094400	-8.40811	1.65e-245
	TRAESCS6A02G094500	-9.07609	2.02e-119
	TRAESCS6A02G094600	-7.80468	4.235e-125
	TRAESCS6B02G122500	-8.528	3.335e-23
	TRAESCS6B02G122600	-7.9996	4.7305e-183
	TRAESCS6B02G122800	-7.70641	8.2e-280
	TRAESCS6D02G088600	-6.66461	1.53e-24
	TRAESCS6D02G088800	-8.54264	0
	TRAESCS7A02G237100	-7.32162	4.435e-11
	TRAESCS7A02G238400	-5.62038	0
	TRAESCS7A02G276400	-1.27647	5.9e-25
	TRAESCS7B02G103300	-8.1633	0
	TRAESCS7B02G103400	-5.86104	0
	TRAESCS7D02G199400	-7.89538	5.95e-270
	TRAESCS7D02G276300	-0.67193	9.0233e-05
	TRAESCSU02G167700	-5.60306	0.00084241
	TRAESCS5A02G322500	-2.42676	1.3e-51
	TRAESCS5B02G322900	-2.50783	3.045e-50
	TRAESCS5D02G329200	-2.48147	2.1e-62
	TRAESCS1B02G451100	-4.58733	2.185e-77
	TRAESCS1D02G428200	-3.45351	5.85e-173
	TRAESCS2A02G204800	-3.81549	2.615e-210
	TRAESCS2A02G206200	-2.63067	7.25e-68
	TRAESCS2B02G233400	-2.76506	2.065e-84
	TRAESCS2D02G209900	-2.84323	5.35e-83
	TRAESCS4A02G226900	-3.60828	4.61e-119
	TRAESCS4B02G089500	-3.44555	7.55e-108
	TRAESCS4D02G086400	-3.74471	1.32e-117
	TRAESCS2A02G342600	-3.65782	4.46e-148
	TRAESCS2B02G340300	-3.25894	2.035e-136
	TRAESCS2D02G320900	-3.48922	8.75e-128
	TRAESCS5A02G177700	-0.410182	0.00485343
Carbon.fixation	TRAESCS1D02G086700	-0.644794	1.295e-05
	TRAESCS7B02G274100	1.16475	1.13e-11
	TRAESCS3A02G305400	0.511499	0.00102657
	TRAESCS3B02G331100	0.752376	2.99e-07
	TRAESCS3A02G377600	-1.89848	5.2e-08
	TRAESCS7A02G381100	-1.54779	0.000149415
	TRAESCS7D02G377400	-1.96799	4.51e-06
	TRAESCS4A02G206400	-1.37625	1.14e-29
	TRAESCS4B02G109900	-1.17354	6.5e-23
	TRAESCS4D02G107400	-1.00691	3.03e-21
	TRAESCS5A02G108000	-1.82468	0.00203938
	TRAESCS5B02G115300	-1.54359	0.000558894
	TRAESCS3A02G391500	1.33545	5.1e-11
	TRAESCS3B02G423200	0.820794	1.345e-07
	TRAESCS3D02G384000	1.51642	8.4e-17
	TRAESCS4A02G093100	-1.1688	9.45e-09
	TRAESCS4B02G211400	-1.1424	1.96e-09
	TRAESCS4D02G212000	-0.752691	0.00151415
	TRAESCS7D02G471600	-0.878394	0.0193166
	TRAESCS3B02G410400	-1.43334	9.25e-07
	TRAESCS3D02G370700	-1.2328	0.00526083
	TRAESCS2A02G344600	-1.9187	3.485e-21
	TRAESCS2B02G342200	-2.07771	1.315e-29
	TRAESCS2D02G322900	-2.21964	2.22e-19
	TRAESCS4B02G323000	-0.990568	9.30605e-05
	TRAESCS4D02G319400	-1.3443	2.25e-09
	TRAESCS5A02G495100	-1.07482	0.00175581
	TRAESCS7A02G313100	0.72397	4.02e-06
	TRAESCS7B02G380500	-0.505771	0.000945462
	TRAESCS7D02G465500	-0.374717	0.0187427
	TRAESCS7D02G383100	0.587967	0.00305601
	TRAESCS1D02G123400	-1.39707	6.5e-39
	TRAESCS3A02G275600	6.55484	1.125e-174
	TRAESCS3B02G128000	-1.99967	4.365e-31
	TRAESCS3B02G309300	8.35777	1.37e-56
	TRAESCS3B02G320200	0.682895	2.84e-06
	TRAESCS3D02G275500	9.04193	1.295e-187
	TRAESCS3D02G285700	0.822549	0.00215875
	TRAESCS4A02G083900	-1.74794	2.38e-37
	TRAESCS4B02G220200	-0.817328	3.8715e-16
	TRAESCS4D02G220500	-1.80545	1.08e-36
	TRAESCS6A02G158300	0.496105	0.00149798
	TRAESCS6B02G187500	0.37111	0.0230171
	TRAESCS6D02G148700	0.569834	4.805e-09
	TRAESCS5A02G407700	-0.855144	0.000873255
	TRAESCS5B02G012400	0.602666	1.535e-05
	TraesCS5D02G019700	0.651409	0.000278554
	TraesCS1A02G253200	1.34149	1.5219e-06
	TRAESCS6A02G267300	-1.30221	4.975e-14
	TRAESCS6B02G294700	-1.65338	4.37e-23
	TRAESCS6D02G247400	-1.74901	5.1e-22
	TRAESCS2A02G066700	-2.30329	2.105e-23
	TRAESCS2A02G066800	-1.51145	2.675e-25
	TRAESCS2A02G066900	-1.85567	1.045e-26
	TRAESCS2A02G067000	-2.58487	1.635e-75
	TRAESCS2A02G067100	-3.05261	2.25e-76
	TRAESCS2A02G067200	-2.13096	6.4e-31
	TRAESCS2A02G067300	-2.33284	6.35e-33
	TRAESCS2B02G078900	-1.81384	2.365e-08
	TRAESCS2B02G079100	-1.32642	3.73e-17
	TRAESCS2B02G079200	-1.57422	1.915e-18
	TRAESCS2B02G079300	-1.55845	7.65e-15
	TRAESCS2B02G079400	-2.80678	1.105e-79
	TRAESCS2B02G079500	-2.51772	6.8e-60
	TRAESCS2D02G065100	-2.1968	1.74e-29
	TRAESCS2D02G065200	-1.512	1.9e-28
	TRAESCS2D02G065300	-2.10213	3.01e-31
	TRAESCS2D02G065400	-2.68789	4.115e-69
	TRAESCS2D02G065500	-3.68904	0.000267381
	TRAESCS2D02G065600	-1.91626	2.415e-38
	TRAESCS5A02G165400	-1.15843	2.64e-14
	TRAESCS5A02G165700	-1.05899	7e-10
	TRAESCS5B02G162600	-0.991578	4.12e-08
	TRAESCS5B02G162800	-1.1323	3.455e-11
	TRAESCS5D02G169600	-1.16045	2.305e-11
	TRAESCS5D02G169900	-1.33946	4.9e-18
	TRAESCS4A02G019100	-1.18471	1.315e-09
	TRAESCS4B02G285000	-1.59597	2.745e-26
	TRAESCS4D02G283800	-1.36023	7.2e-10
	TRAESCS2D02G271700	-1.11523	2.98e-20
	TRAESCS2A02G234900	-0.771611	0.0178967
	TRAESCS6A02G063200	-0.920957	0.0115361
	TRAESCS6B02G084400	-0.755026	0.000420007
	TRAESCS6D02G061600	-0.774277	1.935e-06
	TRAESCS3A02G367000	-1.11885	6.95e-12
	TRAESCS3B02G398300	-0.845976	1.695e-08
	TRAESCS3D02G359900	-0.994422	1.28e-12
	TRAESCS5B02G324800	-1.06981	0.000228215
	TRAESCS2A02G075200	8.58996	2.33e-74
	TRAESCS2B02G090100	9.90689	3.19e-57
	TRAESCS2D02G073900	4.54361	6.65e-136
	TRAESCS7A02G071100	-0.698571	1.46e-05
	TRAESCS7D02G066500	-1.08503	5e-09
	TRAESCSU02G063400	-1.30002	9.55e-21
	TRAESCS1D02G313800	-1.34983	1.115e-27
	TRAESCS5A02G417000	-1.29647	1.695e-07
	TRAESCS5B02G419300	-1.28652	0.000179751
	TRAESCS5D02G424700	-1.15249	1.94e-10
Photosynthesis	TRAESCS2A02G223600	-1.03719	3.035e-12
	TRAESCS2B02G273900	-1.06177	2.035e-13
	TRAESCS2D02G229600	-0.893806	1.935e-10
	TRAESCS6A02G303800	-1.05406	2.5e-09
	TRAESCS6D02G283300	-0.863642	1.445e-05
	TRAESCS2B02G311100	-2.52799	2.58e-11
	TRAESCS1A02G276300	-1.16624	0.000346542
	TRAESCS1D02G275800	-1.23141	8.35e-10
	TRAESCS3B02G406100	4.71079	1.735e-08
	TRAESCS4A02G297900	-1.05097	1.815e-05
	TRAESCS6A02G009200	-0.679666	3.155e-05
	TRAESCS6B02G015000	-0.42654	3.18e-06
	TRAESCS6D02G012200	-0.815484	8.15e-07
	TRAESCS2A02G207900	-0.667937	9.45e-06
	TRAESCS2B02G234500	-0.806572	2.355e-08
	TRAESCS2D02G214700	-0.901358	2.745e-09
	TRAESCS4A02G310600	-0.956537	0.0012339
	TRAESCS5A02G457500	-2.06739	2.705e-37
	TRAESCS5B02G466700	-1.95689	1.545e-46
	TRAESCS5D02G468400	-2.46434	7.05e-41
	TRAESCS5A02G482800	-1.58319	2.405e-34
	TRAESCS5B02G496000	-1.52479	5.9e-40
	TRAESCS5D02G496400	-1.60212	2.23e-50
	TRAESCS4B02G170800	-1.93873	4.18e-14
	TRAESCS3B02G392800	-1.35679	8.5e-06
	TRAESCS3D02G354300	-1.40177	1.145e-08
	TRAESCS2A02G247300	-1.82478	2.265e-36
	TRAESCS2B02G270300	-1.51605	3.585e-36
	TRAESCS2D02G248400	-1.43506	6.65e-28
	TRAESCS4B02G003600	-0.871104	7.04545e-05
	TRAESCS2A02G254600	-1.69284	6.85e-28
	TRAESCS2B02G267500	-1.65856	5.6e-24
	TRAESCS2D02G255100	-1.70809	6.7e-34
	TRAESCS3A02G381000	-0.831291	0.0129254
	TRAESCS3B02G413700	-0.964693	0.00545881
	TRAESCS7A02G314100	-1.60551	2.795e-13
	TRAESCS7B02G215000	-1.67034	9.9e-16
	TRAESCS7D02G311300	-1.28046	2.915e-15
Porphyrin.metabolism	TRAESCS3A02G506200	-1.94072	8.1e-56
	TRAESCS3B02G574300	-1.62047	4.62e-32
	TRAESCS3D02G514100	-1.95661	5.1e-46
	TRAESCS5A02G466100	-1.10567	3.79e-09
	TRAESCS5B02G477800	-1.02528	1.07e-06
	TRAESCS5D02G478900	-1.0295	8.8e-07
	TRAESCS2A02G134000	-3.28726	2.525e-119
	TRAESCS2B02G157600	-3.1769	2.39e-129
	TRAESCS2D02G136200	-3.10973	2.035e-109
	TRAESCS7D02G062900	-1.43537	3.795e-12
	TRAESCS6A02G307700	-1.98857	1.09e-48
	TRAESCS6B02G336300	-1.81603	1.375e-29
	TRAESCS6D02G286900	-1.36922	1.785e-15
	TRAESCS5A02G355700	-1.5262	6.65e-17
	TraesCS3A02G101900	-1.0682	0.0025676
	TRAESCS5D02G364100	-2.22067	1.65e-51
	TRAESCS2D02G425000	-1.25628	5.05e-12
	TRAESCS6A02G213400	-0.815765	0.0239568
	TRAESCS6B02G243500	-0.824705	2.03325e-06
	TRAESCS7B02G234200	-1.56199	0.0131574
	TRAESCS2B02G447300	-1.09888	4.64e-15
	TRAESCS3A02G191700	-2.00309	2.645e-57
	TRAESCS3B02G219700	-1.81791	1.185e-48
	TRAESCS3D02G194300	-2.05281	8.75e-46
	TRAESCS4A02G140700	-0.560642	0.0148301
	TRAESCS5A02G177800	0.645711	2.3465e-07
	TRAESCS5B02G175100	0.732523	1.025e-06
	TRAESCS5D02G182100	0.834576	6.50104e-10
	TRAESCS1A02G241000	-0.68437	0.0136693
	TRAESCS1B02G252900	-0.847826	0.0203386
	TRAESCS1A02G057200	-2.28031	3.74e-67
	TRAESCS1A02G173100	-1.31712	2.245e-26
	TRAESCS1B02G075200	-3.43224	3.93e-104
	TRAESCS1B02G191200	-1.73425	3.8e-53
	TRAESCS1D02G058300	-2.37767	1.835e-100
	TRAESCS1D02G165600	-1.24936	2.08e-33
	TRAESCS6B02G136500	-0.956615	8.6295e-06
	TRAESCS6D02G095800	-1.09421	0.000179749
	TRAESCS7A02G415000	-0.361382	0.00218479
	TRAESCS6D02G132500	-0.548477	0.0197403
	TRAESCS4A02G136400	-1.05401	2.18e-15
	TRAESCS4B02G168300	-0.968766	4.59e-06
	TRAESCS4D02G170800	-1.22622	6.6e-13
	TRAESCS4D02G012100	1.3309	3.855e-10
	TRAESCS4D02G053400	1.11145	1.715e-09
	TRAESCS3D02G159800	1.26732	0.011406
	TRAESCS4A02G411000	0.979813	2.165e-14
	TRAESCS4B02G311100	1.20589	6.8e-26
	TRAESCS4D02G309000	1.07245	3.87e-21
	TRAESCS1A02G171000	-2.0163	1.1e-34
	TRAESCS1B02G186300	-1.85687	1.385e-35
	TRAESCS1D02G168700	-2.30036	4.765e-65
	TRAESCS2A02G590600	-2.92479	3.36e-135
	TRAESCS2B02G593000	-3.59913	2.33e-176
	TRAESCS2D02G563600	-3.67585	3.52e-122
	TraesCS7A02G338900	0.565403	0.00130863
	TraesCS7B02G250200	0.973505	4.645e-11
	TraesCS7D02G346100	1.31693	2.72e-26
	TRAESCS5A02G045700	-1.72763	0.0018108
	TRAESCS5B02G049800	-2.22315	2.53e-07
	TRAESCS5D02G055700	-1.79422	2.5e-06
	TRAESCS5A02G319900	3.09273	7.85e-28
	TRAESCS5B02G320200	2.68562	4.925e-08
	TRAESCS5D02G325900	2.75183	2.69e-20
	TRAESCS2A02G560500	-1.47971	0.00832049
	TRAESCS2D02G569700	-1.59951	3.045e-12
	TRAESCS5A02G063800	0.411005	0.0263517
	TRAESCS5B02G068700	0.966215	1.525e-13
	TRAESCS5D02G074800	0.360911	0.0331188
