# Supplementary material for: Molecular investigation of how drought stress affects chlorophyll metabolism and photosynthesis in leaves of C3 and C4 plant species: A transcriptome meta-analysis
Source: Heliyon. 2025 Jan 29;11(3):e42368. doi: 10.1016/j.heliyon.2025.e42368 (PMC11840503; doi:10.1016/j.heliyon.2025.e42368)
Supplement: Multimedia component 3 [file mmc3.xlsx]

## Sheet: Sheet3
Table S2. Differentially expressed genes involved in photosynthetic processes in sorghum under drought stress.
pathway	Gene.stable.ID	fdr-pValue	Log Fold Change
antenna proteins	SORBI_3002G215000	0	-1.36821
	SORBI_3004G308700	5.64e-12	-1.19324
Carbon fixation	SORBI_3001G069000	0.00737661	-0.648295
	SORBI_3001G201700	7.93e-07	-0.922113
	SORBI_3001G260701	0	-2.96183
	SORBI_3001G425400	1.28e-15	-1.30926
	SORBI_3001G491000	0.00474373	-0.64626
	SORBI_3001G519800	0	-1.58748
	SORBI_3002G051100	3.97e-09	-1.03032
	SORBI_3002G277100	0	-1.90857
	SORBI_3003G036000	4.27e-06	-0.862575
	SORBI_3003G036200	0	-1.36188
	SORBI_3003G096000	0.0103031	-0.572956
	SORBI_3003G292400	0	7.40857
	SORBI_3003G367500	0	-1.40396
	SORBI_3004G056400	0.0471809	-0.551909
	SORBI_3004G205100	1.26e-12	-1.14126
	SORBI_3004G272100	1.53e-07	-0.976118
	SORBI_3005G042000	1.38e-11	-1.15883
	SORBI_3006G034300	0	5.22864
	SORBI_3006G105900	1.08e-14	-1.22939
	SORBI_3006G200800	8.21e-07	-0.937004
	SORBI_3007G166200	2.65e-06	-0.890748
	SORBI_3007G166300	0	-1.50757
	SORBI_3009G062800	0	2.14441
	SORBI_3009G069600	0	-2.24353
	SORBI_3009G132900	0	-1.60867
	SORBI_3009G183700	0	-1.8917
	SORBI_3010G023700	3.86e-12	-1.19924
	SORBI_3010G188300	0	-1.94876
Photosynthesis	SORBI_3001G527000	0	-1.60583
	SORBI_3002G032700	0	2.54737
	SORBI_3003G370000	0	-1.37478
	SORBI_3003G419900	0	-1.39077
	SORBI_3003G431700	0.000208407	-0.726756
	SORBI_3004G235200	1.34e-13	-1.24852
	SORBI_3007G004700	0	2.23
	SORBI_3007G004800	0	2.55505
	SORBI_3010G005500	5.2e-06	-0.860999
Porphyrin metabolism	SORBI_3001G041800	6.48e-08	-0.972116
	SORBI_3001G379700	3.19e-06	-0.859135
	SORBI_3001G504900	0.000210765	0.690211
	SORBI_3002G274800	0	2.15382
	SORBI_3003G137100	0.000741924	-0.698438
	SORBI_3003G225100	7.02e-05	-0.778554
	SORBI_3004G054500	6.12e-15	-1.29583
	SORBI_3004G238500	1.49e-10	-1.02753
	SORBI_3006G127300	0	-2.13298
	SORBI_3006G210800	4.13e-06	-0.852903
	SORBI_3009G104700	0.000341637	-0.75886
	SORBI_3010G255100	0.00113419	-0.738876
